# Supplementary material for: Effect of the Composition of Copolymers Based on Glycidyl Methacrylate and Fluoroalkyl Methacrylates on the Free Energy and Lyophilic Properties of the Modified Surface
Source: Polymers (Basel). 2022 May 11;14(10):1960. doi: 10.3390/polym14101960 (PMC9145383; doi:10.3390/polym14101960)
Supplement: Supplementary file 1 [file polymers-14-01960-s001.zip]

Archive with 4 entries (4 files):
- figure S1, table S1, table S2.pdf
- Video S1 drops roll.mp4
- Video S2 drops collect dust.mp4
- Video S3 drops at the party.mp4
